# Supplementary material for: Mechanistic Study of Novel Dipeptidyl Peptidase IV Inhibitory Peptides from Goat’s Milk Based on Peptidomics and In Silico Analysis
Source: Foods. 2024 Apr 14;13(8):1194. doi: 10.3390/foods13081194 (PMC11049645; doi:10.3390/foods13081194)
Supplement: Supplementary file 1 [file foods-13-01194-s001.zip]

Archive with 1 entries (1 files):
- foods-2920443-supplementary.pdf
